# Supplementary material for: Neratinib and Capecitabine for the Treatment of Leptomeningeal Metastases from HER2-Positive Breast Cancer: A Series in the Setting of a Compassionate Program
Source: Cancers (Basel). 2022 Feb 25;14(5):1192. doi: 10.3390/cancers14051192 (PMC8909342; doi:10.3390/cancers14051192)
Supplement: Supplementary file 1 [file cancers-14-01192-s001.zip]

Archive with 1 entries (1 files):
- cancers-1578323-supplementary.pdf
